# Supplementary material for: Blocking Store-Operated Ca2+ Entry to Protect HL-1 Cardiomyocytes from Epirubicin-Induced Cardiotoxicity
Source: Cells. 2023 Feb 24;12(5):723. doi: 10.3390/cells12050723 (PMC10000558; doi:10.3390/cells12050723)
Supplement: Supplementary file 1 [file cells-12-00723-s001.zip]

Archive with 1 entries (1 files):
- cells-2105001-supplementary.pdf
